# Supplementary material for: Association of Early Age at Establishment of Chronic Hepatitis B Infection with Persistent Viral Replication, Liver Cirrhosis and Hepatocellular Carcinoma: A Systematic Review
Source: PLoS One. 2013 Jul 19;8(7):e69430. doi: 10.1371/journal.pone.0069430 (PMC3716646; doi:10.1371/journal.pone.0069430)
Supplement: Appendix S3 — Data extraction sheet. (XLSX) [file pone.0069430.s003.xlsx]

## Sheet: Sheet
Data extraction	ID	Date	Decision	First author	Country	Region	Hospital or population-based?	Year	Journal	Title	Study design	Participants					Exposure	Outcome	F/U (in a cohort study)	Univariable analysis	Multivariable analysis	Comments		Risk of bias	1. Sample of patients					2. Outcome			3. Exposure			4. Analysis
												No	Inclusion/Exclusion	Median age (range) yrs	Gender	Characteristics									Eligibility criteria	Sample selection (setting, location, dates)	Clinical / demographic characteristics (HBsAg, age, sex)	Representativeness in controls	Completeness (response rate)	Fully defined (diagnosis of LC/HCC)	Blinded to exposure status	Known for all patients?	Fully defined (HBsAg measurement, BO interview)	Blinded to outcome status	Known for all patients?	Confounding factors adjusted for	Appropriate analysis
